# Supplementary material for: Exploring the molecular basis of age-related disease comorbidities using a multi-omics graphical model
Source: Sci Rep. 2016 Nov 25;6:37646. doi: 10.1038/srep37646 (PMC5122881; doi:10.1038/srep37646)
Supplement: Supplementary Dataset 1 [file srep37646-s2.zip]

Archive with 4 entries (4 files):
- supp_graph_age_mgm.graphml
- supp_graph_large.graphml
- supp_graph_twin1.graphml
- supp_graph_twin2.graphml
