# Supplementary material for: Exploring the molecular basis of age-related disease comorbidities using a multi-omics graphical model
Source: Sci Rep. 2016 Nov 25;6:37646. doi: 10.1038/srep37646 (PMC5122881; doi:10.1038/srep37646)
Supplement: Supplementary Dataset 1 [file srep37646-s2.zip › supp_graph_large.graphml]

<?xml version="1.0" encoding="UTF-8"?>
<graphml xmlns="http://graphml.graphdrawing.org/xmlns"
         xmlns:xsi="http://www.w3.org/2001/XMLSchema-instance"
         xsi:schemaLocation="http://graphml.graphdrawing.org/xmlns
         http://graphml.graphdrawing.org/xmlns/1.0/graphml.xsd">
<!-- Created by igraph -->
  <key id="v_name" for="node" attr.name="name" attr.type="string"/>
  <key id="v_label" for="node" attr.name="label" attr.type="string"/>
  <key id="v_type" for="node" attr.name="type" attr.type="string"/>
  <key id="v_colour" for="node" attr.name="colour" attr.type="string"/>
  <key id="v_X" for="node" attr.name="X" attr.type="double"/>
  <key id="v_Y" for="node" attr.name="Y" attr.type="double"/>
  <key id="e_incl.perc" for="edge" attr.name="incl.perc" attr.type="double"/>
  <graph id="G" edgedefault="undirected">
    <node id="n0">
      <data key="v_name">M17807</data>
      <data key="v_label">androstendiol-S</data>
      <data key="v_type">metabolite</data>
      <data key="v_colour">#FF7F00</data>
      <data key="v_X">-1177</data>
      <data key="v_Y">4924</data>
    </node>
    <node id="n1">
      <data key="v_name">GP14</data>
      <data key="v_label">GP14</data>
      <data key="v_type">IgG glycan</data>
      <data key="v_colour">#E41A1C</data>
      <data key="v_X">-1100</data>
      <data key="v_Y">4300</data>
    </node>
    <node id="n2">
      <data key="v_name">dbp</data>
      <data key="v_label">dbp</data>
      <data key="v_type">phenotype</data>
      <data key="v_colour">#FFFF33</data>
      <data key="v_X">-1177</data>
      <data key="v_Y">5371</data>
    </node>
    <node id="n3">
      <data key="v_name">bmi</data>
      <data key="v_label">BMI</data>
      <data key="v_type">phenotype</data>
      <data key="v_colour">#FFFF33</data>
      <data key="v_X">-3336</data>
      <data key="v_Y">4372</data>
    </node>
    <node id="n4">
      <data key="v_name">gynoid.fat</data>
      <data key="v_label">gynoid fat mass</data>
      <data key="v_type">dexa</data>
      <data key="v_colour">#4DAF4A</data>
      <data key="v_X">-3974</data>
      <data key="v_Y">4843</data>
    </node>
    <node id="n5">
      <data key="v_name">gynoid.lean</data>
      <data key="v_label">gynoid lean mass</data>
      <data key="v_type">dexa</data>
      <data key="v_colour">#4DAF4A</data>
      <data key="v_X">-3174</data>
      <data key="v_Y">4845</data>
    </node>
    <node id="n6">
      <data key="v_name">android.fat</data>
      <data key="v_label">android fat mass</data>
      <data key="v_type">dexa</data>
      <data key="v_colour">#4DAF4A</data>
      <data key="v_X">-3336</data>
      <data key="v_Y">4200</data>
    </node>
    <node id="n7">
      <data key="v_name">android.lean</data>
      <data key="v_label">android lean mass</data>
      <data key="v_type">dexa</data>
      <data key="v_colour">#4DAF4A</data>
      <data key="v_X">-3482</data>
      <data key="v_Y">4688</data>
    </node>
    <node id="n8">
      <data key="v_name">spine.bmc</data>
      <data key="v_label">total spine BMC</data>
      <data key="v_type">dexa</data>
      <data key="v_colour">#4DAF4A</data>
      <data key="v_X">-2601</data>
      <data key="v_Y">5371</data>
    </node>
    <node id="n9">
      <data key="v_name">hip.bmc</data>
      <data key="v_label">hip BMC</data>
      <data key="v_type">dexa</data>
      <data key="v_colour">#4DAF4A</data>
      <data key="v_X">-2818</data>
      <data key="v_Y">5195</data>
    </node>
    <node id="n10">
      <data key="v_name">AAT</data>
      <data key="v_label">ALAT</data>
      <data key="v_type">phenotype</data>
      <data key="v_colour">#FFFF33</data>
      <data key="v_X">-1719</data>
      <data key="v_Y">4358</data>
    </node>
    <node id="n11">
      <data key="v_name">FEV1</data>
      <data key="v_label">FEV1</data>
      <data key="v_type">phenotype</data>
      <data key="v_colour">#FFFF33</data>
      <data key="v_X">-1373</data>
      <data key="v_Y">5073</data>
    </node>
    <node id="n12">
      <data key="v_name">arthritis</data>
      <data key="v_label">arthritis</data>
      <data key="v_type">phenotype</data>
      <data key="v_colour">#FFFF33</data>
      <data key="v_X">-1095</data>
      <data key="v_Y">3930</data>
    </node>
    <node id="n13">
      <data key="v_name">cholesterol.hdl</data>
      <data key="v_label">HDL cholesterol</data>
      <data key="v_type">phenotype</data>
      <data key="v_colour">#FFFF33</data>
      <data key="v_X">-2276</data>
      <data key="v_Y">4200</data>
    </node>
    <node id="n14">
      <data key="v_name">hip</data>
      <data key="v_label">hip</data>
      <data key="v_type">phenotype</data>
      <data key="v_colour">#FFFF33</data>
      <data key="v_X">-3747</data>
      <data key="v_Y">4387</data>
    </node>
    <node id="n15">
      <data key="v_name">waist</data>
      <data key="v_label">waist</data>
      <data key="v_type">phenotype</data>
      <data key="v_colour">#FFFF33</data>
      <data key="v_X">-3951</data>
      <data key="v_Y">4193</data>
    </node>
    <node id="n16">
      <data key="v_name">age</data>
      <data key="v_label">age</data>
      <data key="v_type">age</data>
      <data key="v_colour">#377EB8</data>
      <data key="v_X">-1500</data>
      <data key="v_Y">4373</data>
    </node>
    <node id="n17">
      <data key="v_name">ILMN_1689431</data>
      <data key="v_label">APCDD1L</data>
      <data key="v_type">transcript</data>
      <data key="v_colour">#A65628</data>
      <data key="v_X">-1018</data>
      <data key="v_Y">2805</data>
    </node>
    <node id="n18">
      <data key="v_name">hypertension</data>
      <data key="v_label">hypertension</data>
      <data key="v_type">phenotype</data>
      <data key="v_colour">#FFFF33</data>
      <data key="v_X">-873</data>
      <data key="v_Y">5239</data>
    </node>
    <node id="n19">
      <data key="v_name">pain.any</data>
      <data key="v_label">pain (any)</data>
      <data key="v_type">phenotype</data>
      <data key="v_colour">#FFFF33</data>
      <data key="v_X">-360</data>
      <data key="v_Y">3263</data>
    </node>
    <node id="n20">
      <data key="v_name">android.gynoid.ratio</data>
      <data key="v_label">android gynoid ratio </data>
      <data key="v_type">dexa</data>
      <data key="v_colour">#4DAF4A</data>
      <data key="v_X">-3747</data>
      <data key="v_Y">3905</data>
    </node>
    <node id="n21">
      <data key="v_name">FVC</data>
      <data key="v_label">FVC</data>
      <data key="v_type">phenotype</data>
      <data key="v_colour">#FFFF33</data>
      <data key="v_X">-1584</data>
      <data key="v_Y">5239</data>
    </node>
    <node id="n22">
      <data key="v_name">ILMN_1684391</data>
      <data key="v_label">PLOD1</data>
      <data key="v_type">transcript</data>
      <data key="v_colour">#A65628</data>
      <data key="v_X">-1018</data>
      <data key="v_Y">3072</data>
    </node>
    <node id="n23">
      <data key="v_name">ILMN_2062620</data>
      <data key="v_label">NMT2</data>
      <data key="v_type">transcript</data>
      <data key="v_colour">#A65628</data>
      <data key="v_X">-2351</data>
      <data key="v_Y">3429</data>
    </node>
    <node id="n24">
      <data key="v_name">ILMN_1678403</data>
      <data key="v_label">TMEM178</data>
      <data key="v_type">transcript</data>
      <data key="v_colour">#A65628</data>
      <data key="v_X">-1420</data>
      <data key="v_Y">3072</data>
    </node>
    <node id="n25">
      <data key="v_name">M18467</data>
      <data key="v_label">EPA</data>
      <data key="v_type">metabolite</data>
      <data key="v_colour">#FF7F00</data>
      <data key="v_X">-3886</data>
      <data key="v_Y">3451</data>
    </node>
    <node id="n26">
      <data key="v_name">pain.back</data>
      <data key="v_label">pain (back)</data>
      <data key="v_type">phenotype</data>
      <data key="v_colour">#FFFF33</data>
      <data key="v_X">-15</data>
      <data key="v_Y">3125</data>
    </node>
    <node id="n27">
      <data key="v_name">ILMN_1803686</data>
      <data key="v_label">ADA</data>
      <data key="v_type">transcript</data>
      <data key="v_colour">#A65628</data>
      <data key="v_X">-1970</data>
      <data key="v_Y">3124</data>
    </node>
    <node id="n28">
      <data key="v_name">ILMN_1782069</data>
      <data key="v_label">TRAK1</data>
      <data key="v_type">transcript</data>
      <data key="v_colour">#A65628</data>
      <data key="v_X">-1505</data>
      <data key="v_Y">3241</data>
    </node>
    <node id="n29">
      <data key="v_name">memory.loss</data>
      <data key="v_label">memory (loss)</data>
      <data key="v_type">phenotype</data>
      <data key="v_colour">#FFFF33</data>
      <data key="v_X">-79</data>
      <data key="v_Y">5521</data>
    </node>
    <node id="n30">
      <data key="v_name">hip.bmd</data>
      <data key="v_label">hip BMD</data>
      <data key="v_type">dexa</data>
      <data key="v_colour">#4DAF4A</data>
      <data key="v_X">-2577</data>
      <data key="v_Y">5038</data>
    </node>
    <node id="n31">
      <data key="v_name">pain.hand</data>
      <data key="v_label">pain (hand)</data>
      <data key="v_type">phenotype</data>
      <data key="v_colour">#FFFF33</data>
      <data key="v_X">-360</data>
      <data key="v_Y">2569</data>
    </node>
    <node id="n32">
      <data key="v_name">total.fat</data>
      <data key="v_label">total fat mass</data>
      <data key="v_type">dexa</data>
      <data key="v_colour">#4DAF4A</data>
      <data key="v_X">-4055</data>
      <data key="v_Y">4528</data>
    </node>
    <node id="n33">
      <data key="v_name">memory.rate</data>
      <data key="v_label">memory (rate)</data>
      <data key="v_type">phenotype</data>
      <data key="v_colour">#FFFF33</data>
      <data key="v_X">-380</data>
      <data key="v_Y">5239</data>
    </node>
    <node id="n34">
      <data key="v_name">ILMN_1664679</data>
      <data key="v_label">CADM2</data>
      <data key="v_type">transcript</data>
      <data key="v_colour">#A65628</data>
      <data key="v_X">-2423</data>
      <data key="v_Y">3124</data>
    </node>
    <node id="n35">
      <data key="v_name">eGFR</data>
      <data key="v_label">eGFR</data>
      <data key="v_type">phenotype</data>
      <data key="v_colour">#FFFF33</data>
      <data key="v_X">-2730</data>
      <data key="v_Y">3458</data>
    </node>
    <node id="n36">
      <data key="v_name">total.lean</data>
      <data key="v_label">total lean mass</data>
      <data key="v_type">dexa</data>
      <data key="v_colour">#4DAF4A</data>
      <data key="v_X">-3303</data>
      <data key="v_Y">5046</data>
    </node>
    <node id="n37">
      <data key="v_name">M37203</data>
      <data key="v_label">androstendiol-2S</data>
      <data key="v_type">metabolite</data>
      <data key="v_colour">#FF7F00</data>
      <data key="v_X">-849</data>
      <data key="v_Y">5097</data>
    </node>
    <node id="n38">
      <data key="v_name">cholesterol.total</data>
      <data key="v_label">cholesterol total</data>
      <data key="v_type">phenotype</data>
      <data key="v_colour">#FFFF33</data>
      <data key="v_X">-2276</data>
      <data key="v_Y">4471</data>
    </node>
    <node id="n39">
      <data key="v_name">GP6</data>
      <data key="v_label">GP6</data>
      <data key="v_type">IgG glycan</data>
      <data key="v_colour">#E41A1C</data>
      <data key="v_X">-1046</data>
      <data key="v_Y">4099</data>
    </node>
    <node id="n40">
      <data key="v_name">ILMN_1749962</data>
      <data key="v_label">NCAM2</data>
      <data key="v_type">transcript</data>
      <data key="v_colour">#A65628</data>
      <data key="v_X">-4242</data>
      <data key="v_Y">3977</data>
    </node>
    <node id="n41">
      <data key="v_name">height</data>
      <data key="v_label">height</data>
      <data key="v_type">phenotype</data>
      <data key="v_colour">#FFFF33</data>
      <data key="v_X">-2307</data>
      <data key="v_Y">5005</data>
    </node>
    <node id="n42">
      <data key="v_name">vfat.body.lean</data>
      <data key="v_label">visceral lean mass</data>
      <data key="v_type">dexa</data>
      <data key="v_colour">#4DAF4A</data>
      <data key="v_X">-3789</data>
      <data key="v_Y">5014</data>
    </node>
    <node id="n43">
      <data key="v_name">ILMN_1708107</data>
      <data key="v_label">DPT</data>
      <data key="v_type">transcript</data>
      <data key="v_colour">#A65628</data>
      <data key="v_X">-1747</data>
      <data key="v_Y">3475</data>
    </node>
    <node id="n44">
      <data key="v_name">pain.knee</data>
      <data key="v_label">pain (knee)</data>
      <data key="v_type">phenotype</data>
      <data key="v_colour">#FFFF33</data>
      <data key="v_X">96</data>
      <data key="v_Y">2916</data>
    </node>
    <node id="n45">
      <data key="v_name">M32418</data>
      <data key="v_label">myristoleate</data>
      <data key="v_type">metabolite</data>
      <data key="v_colour">#FF7F00</data>
      <data key="v_X">-4266</data>
      <data key="v_Y">3145</data>
    </node>
    <node id="n46">
      <data key="v_name">ILMN_1790350</data>
      <data key="v_label">TPRG1</data>
      <data key="v_type">transcript</data>
      <data key="v_colour">#A65628</data>
      <data key="v_X">-1769</data>
      <data key="v_Y">3007</data>
    </node>
    <node id="n47">
      <data key="v_name">M32425</data>
      <data key="v_label">DHEA-S</data>
      <data key="v_type">metabolite</data>
      <data key="v_colour">#FF7F00</data>
      <data key="v_X">-1373</data>
      <data key="v_Y">4576</data>
    </node>
    <node id="n48">
      <data key="v_name">vfat.body.fat</data>
      <data key="v_label">visceral fat mass</data>
      <data key="v_type">dexa</data>
      <data key="v_colour">#4DAF4A</data>
      <data key="v_X">-3157</data>
      <data key="v_Y">4009</data>
    </node>
    <node id="n49">
      <data key="v_name">pain.hip</data>
      <data key="v_label">pain (hip)</data>
      <data key="v_type">phenotype</data>
      <data key="v_colour">#FFFF33</data>
      <data key="v_X">-651</data>
      <data key="v_Y">2698</data>
    </node>
    <node id="n50">
      <data key="v_name">M17805</data>
      <data key="v_label">dihomo-linoleate</data>
      <data key="v_type">metabolite</data>
      <data key="v_colour">#FF7F00</data>
      <data key="v_X">-4093</data>
      <data key="v_Y">2895</data>
    </node>
    <node id="n51">
      <data key="v_name">memory.worry</data>
      <data key="v_label">memory (worry)</data>
      <data key="v_type">phenotype</data>
      <data key="v_colour">#FFFF33</data>
      <data key="v_X">-79</data>
      <data key="v_Y">4977</data>
    </node>
    <node id="n52">
      <data key="v_name">M15996</data>
      <data key="v_label">aspartate</data>
      <data key="v_type">metabolite</data>
      <data key="v_colour">#FF7F00</data>
      <data key="v_X">-2585</data>
      <data key="v_Y">4613</data>
    </node>
    <node id="n53">
      <data key="v_name">grip.strength</data>
      <data key="v_label">grip strength</data>
      <data key="v_type">phenotype</data>
      <data key="v_colour">#FFFF33</data>
      <data key="v_X">-1956</data>
      <data key="v_Y">5101</data>
    </node>
    <node id="n54">
      <data key="v_name">ILMN_1735124</data>
      <data key="v_label">OXT</data>
      <data key="v_type">transcript</data>
      <data key="v_colour">#A65628</data>
      <data key="v_X">-1813</data>
      <data key="v_Y">3771</data>
    </node>
    <node id="n55">
      <data key="v_name">birthweight</data>
      <data key="v_label">birthweight</data>
      <data key="v_type">phenotype</data>
      <data key="v_colour">#FFFF33</data>
      <data key="v_X">-2077</data>
      <data key="v_Y">5338</data>
    </node>
    <node id="n56">
      <data key="v_name">ILMN_1750018</data>
      <data key="v_label">SEL1L2</data>
      <data key="v_type">transcript</data>
      <data key="v_colour">#A65628</data>
      <data key="v_X">-1404</data>
      <data key="v_Y">3742</data>
    </node>
    <node id="n57">
      <data key="v_name">ILMN_1727309</data>
      <data key="v_label">FAM82A2</data>
      <data key="v_type">transcript</data>
      <data key="v_colour">#A65628</data>
      <data key="v_X">-1151</data>
      <data key="v_Y">3390</data>
    </node>
    <node id="n58">
      <data key="v_name">triglycerides</data>
      <data key="v_label">triglycerides</data>
      <data key="v_type">phenotype</data>
      <data key="v_colour">#FFFF33</data>
      <data key="v_X">-2531</data>
      <data key="v_Y">3977</data>
    </node>
    <node id="n59">
      <data key="v_name">M31787</data>
      <data key="v_label">CMPF</data>
      <data key="v_type">metabolite</data>
      <data key="v_colour">#FF7F00</data>
      <data key="v_X">-2730</data>
      <data key="v_Y">2987</data>
    </node>
    <node id="n60">
      <data key="v_name">arthritis.other</data>
      <data key="v_label">arthritis (other)</data>
      <data key="v_type">phenotype</data>
      <data key="v_colour">#FFFF33</data>
      <data key="v_X">-725</data>
      <data key="v_Y">3568</data>
    </node>
    <node id="n61">
      <data key="v_name">GP15</data>
      <data key="v_label">GP15</data>
      <data key="v_type">IgG glycan</data>
      <data key="v_colour">#E41A1C</data>
      <data key="v_X">-819</data>
      <data key="v_Y">4373</data>
    </node>
    <node id="n62">
      <data key="v_name">albumin</data>
      <data key="v_label">albumin</data>
      <data key="v_type">phenotype</data>
      <data key="v_colour">#FFFF33</data>
      <data key="v_X">-943</data>
      <data key="v_Y">4610</data>
    </node>
    <node id="n63">
      <data key="v_name">ILMN_2297864</data>
      <data key="v_label">MTMR14</data>
      <data key="v_type">transcript</data>
      <data key="v_colour">#A65628</data>
      <data key="v_X">-2000</data>
      <data key="v_Y">2786</data>
    </node>
    <node id="n64">
      <data key="v_name">M20699</data>
      <data key="v_label">erythritol</data>
      <data key="v_type">metabolite</data>
      <data key="v_colour">#FF7F00</data>
      <data key="v_X">-3653</data>
      <data key="v_Y">3255</data>
    </node>
    <node id="n65">
      <data key="v_name">M01604</data>
      <data key="v_label">urate</data>
      <data key="v_type">metabolite</data>
      <data key="v_colour">#FF7F00</data>
      <data key="v_X">-3631</data>
      <data key="v_Y">3613</data>
    </node>
    <node id="n66">
      <data key="v_name">activity.home</data>
      <data key="v_label">activity (home)</data>
      <data key="v_type">phenotype</data>
      <data key="v_colour">#FFFF33</data>
      <data key="v_X">-40</data>
      <data key="v_Y">4424</data>
    </node>
    <node id="n67">
      <data key="v_name">ILMN_1732410</data>
      <data key="v_label">SLC16A9</data>
      <data key="v_type">transcript</data>
      <data key="v_colour">#A65628</data>
      <data key="v_X">-2019</data>
      <data key="v_Y">3348</data>
    </node>
    <node id="n68">
      <data key="v_name">M11438</data>
      <data key="v_label">phosphate</data>
      <data key="v_type">metabolite</data>
      <data key="v_colour">#FF7F00</data>
      <data key="v_X">-2500</data>
      <data key="v_Y">4806</data>
    </node>
    <node id="n69">
      <data key="v_name">activity.work</data>
      <data key="v_label">activity (work)</data>
      <data key="v_type">phenotype</data>
      <data key="v_colour">#FFFF33</data>
      <data key="v_X">-1030</data>
      <data key="v_Y">4471</data>
    </node>
    <node id="n70">
      <data key="v_name">ILMN_2065690</data>
      <data key="v_label">GRAMD3</data>
      <data key="v_type">transcript</data>
      <data key="v_colour">#A65628</data>
      <data key="v_X">-1404</data>
      <data key="v_Y">2737</data>
    </node>
    <node id="n71">
      <data key="v_name">cg17861230</data>
      <data key="v_label">PDE4C</data>
      <data key="v_type">dmr</data>
      <data key="v_colour">#984EA3</data>
      <data key="v_X">-1569</data>
      <data key="v_Y">4806</data>
    </node>
    <node id="n72">
      <data key="v_name">cg02228185</data>
      <data key="v_label">ASPA</data>
      <data key="v_type">dmr</data>
      <data key="v_colour">#984EA3</data>
      <data key="v_X">-1584</data>
      <data key="v_Y">5025</data>
    </node>
    <node id="n73">
      <data key="v_name">M32315</data>
      <data key="v_label">serine</data>
      <data key="v_type">metabolite</data>
      <data key="v_colour">#FF7F00</data>
      <data key="v_X">-1841</data>
      <data key="v_Y">4806</data>
    </node>
    <node id="n74">
      <data key="v_name">GGT</data>
      <data key="v_label">GGT</data>
      <data key="v_type">phenotype</data>
      <data key="v_colour">#FFFF33</data>
      <data key="v_X">-2105</data>
      <data key="v_Y">4358</data>
    </node>
    <node id="n75">
      <data key="v_name">M33936</data>
      <data key="v_label">octanoylcarnitine</data>
      <data key="v_type">metabolite</data>
      <data key="v_colour">#FF7F00</data>
      <data key="v_X">-3707</data>
      <data key="v_Y">3119</data>
    </node>
    <node id="n76">
      <data key="v_name">ILMN_1749540</data>
      <data key="v_label">RBM20</data>
      <data key="v_type">transcript</data>
      <data key="v_colour">#A65628</data>
      <data key="v_X">-1975</data>
      <data key="v_Y">3977</data>
    </node>
    <node id="n77">
      <data key="v_name">pain.neck</data>
      <data key="v_label">pain (neck)</data>
      <data key="v_type">phenotype</data>
      <data key="v_colour">#FFFF33</data>
      <data key="v_X">-769</data>
      <data key="v_Y">2916</data>
    </node>
    <node id="n78">
      <data key="v_name">M01564</data>
      <data key="v_label">citrate</data>
      <data key="v_type">metabolite</data>
      <data key="v_colour">#FF7F00</data>
      <data key="v_X">-3608</data>
      <data key="v_Y">2779</data>
    </node>
    <node id="n79">
      <data key="v_name">M32675</data>
      <data key="v_label">copy of C-glycosyltryptophan</data>
      <data key="v_type">metabolite</data>
      <data key="v_colour">#FF7F00</data>
      <data key="v_X">-3217</data>
      <data key="v_Y">3119</data>
    </node>
    <node id="n80">
      <data key="v_name">M00513</data>
      <data key="v_label">creatinine</data>
      <data key="v_type">metabolite</data>
      <data key="v_colour">#FF7F00</data>
      <data key="v_X">-3083</data>
      <data key="v_Y">2967</data>
    </node>
    <node id="n81">
      <data key="v_name">M32322</data>
      <data key="v_label">glutamate</data>
      <data key="v_type">metabolite</data>
      <data key="v_colour">#FF7F00</data>
      <data key="v_X">-2700</data>
      <data key="v_Y">4281</data>
    </node>
    <node id="n82">
      <data key="v_name">asthma</data>
      <data key="v_label">asthma</data>
      <data key="v_type">phenotype</data>
      <data key="v_colour">#FFFF33</data>
      <data key="v_X">-1373</data>
      <data key="v_Y">5439</data>
    </node>
    <node id="n83">
      <data key="v_name">ILMN_1657087</data>
      <data key="v_label">ZNF533</data>
      <data key="v_type">transcript</data>
      <data key="v_colour">#A65628</data>
      <data key="v_X">-4073</data>
      <data key="v_Y">5852</data>
    </node>
    <node id="n84">
      <data key="v_name">ILMN_2112638</data>
      <data key="v_label">SVEP1</data>
      <data key="v_type">transcript</data>
      <data key="v_colour">#A65628</data>
      <data key="v_X">-2110</data>
      <data key="v_Y">3632</data>
    </node>
    <node id="n85">
      <data key="v_name">ILMN_1794552</data>
      <data key="v_label">GAP43</data>
      <data key="v_type">transcript</data>
      <data key="v_colour">#A65628</data>
      <data key="v_X">-4073</data>
      <data key="v_Y">5732</data>
    </node>
    <node id="n86">
      <data key="v_name">antidepressents</data>
      <data key="v_label">antidepressants</data>
      <data key="v_type">phenotype</data>
      <data key="v_colour">#FFFF33</data>
      <data key="v_X">-52</data>
      <data key="v_Y">3470</data>
    </node>
    <node id="n87">
      <data key="v_name">spine.bmd</data>
      <data key="v_label">total spine BMD</data>
      <data key="v_type">dexa</data>
      <data key="v_colour">#4DAF4A</data>
      <data key="v_X">-2322</data>
      <data key="v_Y">5528</data>
    </node>
    <node id="n88">
      <data key="v_name">nutrition.4</data>
      <data key="v_label">nutrition
(dieting)</data>
      <data key="v_type">phenotype</data>
      <data key="v_colour">#FFFF33</data>
      <data key="v_X">-3369</data>
      <data key="v_Y">2673</data>
    </node>
    <node id="n89">
      <data key="v_name">nutrition.3</data>
      <data key="v_label">nutrition
(traditional english)</data>
      <data key="v_type">phenotype</data>
      <data key="v_colour">#FFFF33</data>
      <data key="v_X">-2927</data>
      <data key="v_Y">4420</data>
    </node>
    <node id="n90">
      <data key="v_name">migraine</data>
      <data key="v_label">migraine</data>
      <data key="v_type">phenotype</data>
      <data key="v_colour">#FFFF33</data>
      <data key="v_X">-2273</data>
      <data key="v_Y">5852</data>
    </node>
    <node id="n91">
      <data key="v_name">cholesterol.high</data>
      <data key="v_label">cholesterol.high</data>
      <data key="v_type">phenotype</data>
      <data key="v_colour">#FFFF33</data>
      <data key="v_X">-2273</data>
      <data key="v_Y">5972</data>
    </node>
    <node id="n92">
      <data key="v_name">father.overweight</data>
      <data key="v_label">father overweight</data>
      <data key="v_type">phenotype</data>
      <data key="v_colour">#FFFF33</data>
      <data key="v_X">-3191</data>
      <data key="v_Y">5249</data>
    </node>
    <node id="n93">
      <data key="v_name">nutr.energy.kcal</data>
      <data key="v_label">nutrition
(total energy)</data>
      <data key="v_type">phenotype</data>
      <data key="v_colour">#FFFF33</data>
      <data key="v_X">-2273</data>
      <data key="v_Y">5732</data>
    </node>
    <node id="n94">
      <data key="v_name">ILMN_1814397</data>
      <data key="v_label">EPB42</data>
      <data key="v_type">transcript</data>
      <data key="v_colour">#A65628</data>
      <data key="v_X">-1011</data>
      <data key="v_Y">4768</data>
    </node>
    <node id="n95">
      <data key="v_name">ILMN_1727833</data>
      <data key="v_label">KIF19</data>
      <data key="v_type">transcript</data>
      <data key="v_colour">#A65628</data>
      <data key="v_X">-4073</data>
      <data key="v_Y">5972</data>
    </node>
    <node id="n96">
      <data key="v_name">M27718</data>
      <data key="v_label">creatine</data>
      <data key="v_type">metabolite</data>
      <data key="v_colour">#FF7F00</data>
      <data key="v_X">-4373</data>
      <data key="v_Y">5972</data>
    </node>
    <node id="n97">
      <data key="v_name">osteoarthritis</data>
      <data key="v_label">osteoarthritis</data>
      <data key="v_type">phenotype</data>
      <data key="v_colour">#FFFF33</data>
      <data key="v_X">-444</data>
      <data key="v_Y">3930</data>
    </node>
    <node id="n98">
      <data key="v_name">M35854</data>
      <data key="v_label">threitol</data>
      <data key="v_type">metabolite</data>
      <data key="v_colour">#FF7F00</data>
      <data key="v_X">-3083</data>
      <data key="v_Y">3297</data>
    </node>
    <node id="n99">
      <data key="v_name">cwp</data>
      <data key="v_label">chronic widespread pain</data>
      <data key="v_type">phenotype</data>
      <data key="v_colour">#FFFF33</data>
      <data key="v_X">-444</data>
      <data key="v_Y">3373</data>
    </node>
    <node id="n100">
      <data key="v_name">M02132</data>
      <data key="v_label">citrulline</data>
      <data key="v_type">metabolite</data>
      <data key="v_colour">#FF7F00</data>
      <data key="v_X">-3396</data>
      <data key="v_Y">3365</data>
    </node>
    <node id="n101">
      <data key="v_name">glucose</data>
      <data key="v_label">glucose</data>
      <data key="v_type">phenotype</data>
      <data key="v_colour">#FFFF33</data>
      <data key="v_X">-1673</data>
      <data key="v_Y">5852</data>
    </node>
    <node id="n102">
      <data key="v_name">memory.keys</data>
      <data key="v_label">memory (keys)</data>
      <data key="v_type">phenotype</data>
      <data key="v_colour">#FFFF33</data>
      <data key="v_X">-2873</data>
      <data key="v_Y">5852</data>
    </node>
    <node id="n103">
      <data key="v_name">waist.hip.ratio</data>
      <data key="v_label">waist/hip</data>
      <data key="v_type">phenotype</data>
      <data key="v_colour">#FFFF33</data>
      <data key="v_X">-4260</data>
      <data key="v_Y">4333</data>
    </node>
    <node id="n104">
      <data key="v_name">nutrition.2</data>
      <data key="v_label">nutrition
(high alcohol)</data>
      <data key="v_type">phenotype</data>
      <data key="v_colour">#FFFF33</data>
      <data key="v_X">-661</data>
      <data key="v_Y">4977</data>
    </node>
    <node id="n105">
      <data key="v_name">M33971</data>
      <data key="v_label">10-heptadecenoate</data>
      <data key="v_type">metabolite</data>
      <data key="v_colour">#FF7F00</data>
      <data key="v_X">-4093</data>
      <data key="v_Y">3590</data>
    </node>
    <node id="n106">
      <data key="v_name">lost.use.arm.leg.vision.speak</data>
      <data key="v_label">loss of vision/speech</data>
      <data key="v_type">phenotype</data>
      <data key="v_colour">#FFFF33</data>
      <data key="v_X">-3773</data>
      <data key="v_Y">5972</data>
    </node>
    <node id="n107">
      <data key="v_name">memory.medication</data>
      <data key="v_label">memory (medication)</data>
      <data key="v_type">phenotype</data>
      <data key="v_colour">#FFFF33</data>
      <data key="v_X">-2873</data>
      <data key="v_Y">5972</data>
    </node>
    <node id="n108">
      <data key="v_name">learn.gadgets</data>
      <data key="v_label">learn gadgets</data>
      <data key="v_type">phenotype</data>
      <data key="v_colour">#FFFF33</data>
      <data key="v_X">-2573</data>
      <data key="v_Y">5852</data>
    </node>
    <node id="n109">
      <data key="v_name">tl.qpcr</data>
      <data key="v_label">telomere length</data>
      <data key="v_type">phenotype</data>
      <data key="v_colour">#FFFF33</data>
      <data key="v_X">-1973</data>
      <data key="v_Y">5972</data>
    </node>
    <node id="n110">
      <data key="v_name">sbp</data>
      <data key="v_label">sbp</data>
      <data key="v_type">phenotype</data>
      <data key="v_colour">#FFFF33</data>
      <data key="v_X">-1177</data>
      <data key="v_Y">5073</data>
    </node>
    <node id="n111">
      <data key="v_name">cg25809905</data>
      <data key="v_label">ITGA2B</data>
      <data key="v_type">dmr</data>
      <data key="v_colour">#984EA3</data>
      <data key="v_X">-4373</data>
      <data key="v_Y">5732</data>
    </node>
    <node id="n112">
      <data key="v_name">pain.other</data>
      <data key="v_label">pain (other)</data>
      <data key="v_type">phenotype</data>
      <data key="v_colour">#FFFF33</data>
      <data key="v_X">-15</data>
      <data key="v_Y">2698</data>
    </node>
    <node id="n113">
      <data key="v_name">nutrition.1</data>
      <data key="v_label">nutrition
(fruit &amp; vegetable)</data>
      <data key="v_type">phenotype</data>
      <data key="v_colour">#FFFF33</data>
      <data key="v_X">-3005</data>
      <data key="v_Y">3548</data>
    </node>
    <node id="n114">
      <data key="v_name">anxiety.stress.disorder</data>
      <data key="v_label">anxiety stress disorder</data>
      <data key="v_type">phenotype</data>
      <data key="v_colour">#FFFF33</data>
      <data key="v_X">-1973</data>
      <data key="v_Y">5732</data>
    </node>
    <node id="n115">
      <data key="v_name">activity.leisure</data>
      <data key="v_label">activity (leisure)</data>
      <data key="v_type">phenotype</data>
      <data key="v_colour">#FFFF33</data>
      <data key="v_X">-40</data>
      <data key="v_Y">4784</data>
    </node>
    <node id="n116">
      <data key="v_name">memory.clothes</data>
      <data key="v_label">memory (clothes)</data>
      <data key="v_type">phenotype</data>
      <data key="v_colour">#FFFF33</data>
      <data key="v_X">-2573</data>
      <data key="v_Y">5972</data>
    </node>
    <node id="n117">
      <data key="v_name">depression</data>
      <data key="v_label">depression</data>
      <data key="v_type">phenotype</data>
      <data key="v_colour">#FFFF33</data>
      <data key="v_X">-52</data>
      <data key="v_Y">3945</data>
    </node>
    <node id="n118">
      <data key="v_name">irregular.heartbeats</data>
      <data key="v_label">irregular heartbeats</data>
      <data key="v_type">phenotype</data>
      <data key="v_colour">#FFFF33</data>
      <data key="v_X">-3773</data>
      <data key="v_Y">5852</data>
    </node>
    <node id="n119">
      <data key="v_name">nutrition.5</data>
      <data key="v_label">nutrition
(low meat)</data>
      <data key="v_type">phenotype</data>
      <data key="v_colour">#FFFF33</data>
      <data key="v_X">-3024</data>
      <data key="v_Y">2839</data>
    </node>
    <node id="n120">
      <data key="v_name">ankle.swelling</data>
      <data key="v_label">ankle swelling</data>
      <data key="v_type">phenotype</data>
      <data key="v_colour">#FFFF33</data>
      <data key="v_X">-3473</data>
      <data key="v_Y">5852</data>
    </node>
    <node id="n121">
      <data key="v_name">bpdm1</data>
      <data key="v_label">low back pain</data>
      <data key="v_type">phenotype</data>
      <data key="v_colour">#FFFF33</data>
      <data key="v_X">-3173</data>
      <data key="v_Y">5732</data>
    </node>
    <node id="n122">
      <data key="v_name">ILMN_2344283</data>
      <data key="v_label">FMO3</data>
      <data key="v_type">transcript</data>
      <data key="v_colour">#A65628</data>
      <data key="v_X">-2329</data>
      <data key="v_Y">2819</data>
    </node>
    <node id="n123">
      <data key="v_name">heart.murmur</data>
      <data key="v_label">heart murmur</data>
      <data key="v_type">phenotype</data>
      <data key="v_colour">#FFFF33</data>
      <data key="v_X">-3773</data>
      <data key="v_Y">5732</data>
    </node>
    <node id="n124">
      <data key="v_name">ILMN_1793543</data>
      <data key="v_label">C1orf51</data>
      <data key="v_type">transcript</data>
      <data key="v_colour">#A65628</data>
      <data key="v_X">-1769</data>
      <data key="v_Y">2737</data>
    </node>
    <node id="n125">
      <data key="v_name">memory.worsen</data>
      <data key="v_label">memory (worsen)</data>
      <data key="v_type">phenotype</data>
      <data key="v_colour">#FFFF33</data>
      <data key="v_X">191</data>
      <data key="v_Y">5239</data>
    </node>
    <node id="n126">
      <data key="v_name">chest.pain</data>
      <data key="v_label">chest pain</data>
      <data key="v_type">phenotype</data>
      <data key="v_colour">#FFFF33</data>
      <data key="v_X">-3173</data>
      <data key="v_Y">5852</data>
    </node>
    <node id="n127">
      <data key="v_name">mother.overweight</data>
      <data key="v_label">mother overweight</data>
      <data key="v_type">phenotype</data>
      <data key="v_colour">#FFFF33</data>
      <data key="v_X">-1673</data>
      <data key="v_Y">5732</data>
    </node>
    <node id="n128">
      <data key="v_name">bilirubin</data>
      <data key="v_label">bilirubin</data>
      <data key="v_type">phenotype</data>
      <data key="v_colour">#FFFF33</data>
      <data key="v_X">-1373</data>
      <data key="v_Y">5972</data>
    </node>
    <node id="n129">
      <data key="v_name">M37506</data>
      <data key="v_label">palmitoyl sphingomyelin</data>
      <data key="v_type">metabolite</data>
      <data key="v_colour">#FF7F00</data>
      <data key="v_X">-1813</data>
      <data key="v_Y">4637</data>
    </node>
    <node id="n130">
      <data key="v_name">cancer</data>
      <data key="v_label">cancer</data>
      <data key="v_type">phenotype</data>
      <data key="v_colour">#FFFF33</data>
      <data key="v_X">-1673</data>
      <data key="v_Y">5972</data>
    </node>
    <node id="n131">
      <data key="v_name">palpitations</data>
      <data key="v_label">palpitations</data>
      <data key="v_type">phenotype</data>
      <data key="v_colour">#FFFF33</data>
      <data key="v_X">-3173</data>
      <data key="v_Y">5972</data>
    </node>
    <node id="n132">
      <data key="v_name">hearing</data>
      <data key="v_label">hearing</data>
      <data key="v_type">phenotype</data>
      <data key="v_colour">#FFFF33</data>
      <data key="v_X">-2573</data>
      <data key="v_Y">5732</data>
    </node>
    <node id="n133">
      <data key="v_name">chronic.bronchitis</data>
      <data key="v_label">chronic bronchitis</data>
      <data key="v_type">phenotype</data>
      <data key="v_colour">#FFFF33</data>
      <data key="v_X">-1373</data>
      <data key="v_Y">5732</data>
    </node>
    <node id="n134">
      <data key="v_name">smoking</data>
      <data key="v_label">smoking</data>
      <data key="v_type">phenotype</data>
      <data key="v_colour">#FFFF33</data>
      <data key="v_X">-1973</data>
      <data key="v_Y">5852</data>
    </node>
    <node id="n135">
      <data key="v_name">dizziness</data>
      <data key="v_label">dizziness</data>
      <data key="v_type">phenotype</data>
      <data key="v_colour">#FFFF33</data>
      <data key="v_X">-3473</data>
      <data key="v_Y">5732</data>
    </node>
    <node id="n136">
      <data key="v_name">total.prot</data>
      <data key="v_label">total protein</data>
      <data key="v_type">phenotype</data>
      <data key="v_colour">#FFFF33</data>
      <data key="v_X">-629</data>
      <data key="v_Y">4702</data>
    </node>
    <node id="n137">
      <data key="v_name">painkillers</data>
      <data key="v_label">painkillers</data>
      <data key="v_type">phenotype</data>
      <data key="v_colour">#FFFF33</data>
      <data key="v_X">-725</data>
      <data key="v_Y">3440</data>
    </node>
    <node id="n138">
      <data key="v_name">M34400</data>
      <data key="v_label">1,7-dimethylurate</data>
      <data key="v_type">metabolite</data>
      <data key="v_colour">#FF7F00</data>
      <data key="v_X">-4373</data>
      <data key="v_Y">5852</data>
    </node>
    <node id="n139">
      <data key="v_name">memory.month</data>
      <data key="v_label">memory (month)</data>
      <data key="v_type">phenotype</data>
      <data key="v_colour">#FFFF33</data>
      <data key="v_X">-2873</data>
      <data key="v_Y">5732</data>
    </node>
    <node id="n140">
      <data key="v_name">rhematoid.arthritis</data>
      <data key="v_label">rheumatoid arthritis</data>
      <data key="v_type">phenotype</data>
      <data key="v_colour">#FFFF33</data>
      <data key="v_X">-755</data>
      <data key="v_Y">3789</data>
    </node>
    <node id="n141">
      <data key="v_name">thyroid.underact</data>
      <data key="v_label">thyroid underactive</data>
      <data key="v_type">phenotype</data>
      <data key="v_colour">#FFFF33</data>
      <data key="v_X">-1373</data>
      <data key="v_Y">5852</data>
    </node>
    <node id="n142">
      <data key="v_name">stiffness.any</data>
      <data key="v_label">stiffness</data>
      <data key="v_type">phenotype</data>
      <data key="v_colour">#FFFF33</data>
      <data key="v_X">-651</data>
      <data key="v_Y">3125</data>
    </node>
    <node id="n143">
      <data key="v_name">varicose.veins</data>
      <data key="v_label">varicose veins</data>
      <data key="v_type">phenotype</data>
      <data key="v_colour">#FFFF33</data>
      <data key="v_X">-3473</data>
      <data key="v_Y">5972</data>
    </node>
    <node id="n144">
      <data key="v_name">weight</data>
      <data key="v_label">weight</data>
      <data key="v_type">phenotype</data>
      <data key="v_colour">#FFFF33</data>
      <data key="v_X">-3116</data>
      <data key="v_Y">4580</data>
    </node>
    <edge source="n0" target="n47">
      <data key="e_incl.perc">1</data>
    </edge>
    <edge source="n1" target="n39">
      <data key="e_incl.perc">1</data>
    </edge>
    <edge source="n1" target="n61">
      <data key="e_incl.perc">1</data>
    </edge>
    <edge source="n2" target="n110">
      <data key="e_incl.perc">1</data>
    </edge>
    <edge source="n3" target="n144">
      <data key="e_incl.perc">1</data>
    </edge>
    <edge source="n4" target="n32">
      <data key="e_incl.perc">1</data>
    </edge>
    <edge source="n5" target="n36">
      <data key="e_incl.perc">1</data>
    </edge>
    <edge source="n6" target="n48">
      <data key="e_incl.perc">1</data>
    </edge>
    <edge source="n7" target="n42">
      <data key="e_incl.perc">1</data>
    </edge>
    <edge source="n8" target="n87">
      <data key="e_incl.perc">1</data>
    </edge>
    <edge source="n9" target="n30">
      <data key="e_incl.perc">1</data>
    </edge>
    <edge source="n10" target="n74">
      <data key="e_incl.perc">1</data>
    </edge>
    <edge source="n11" target="n21">
      <data key="e_incl.perc">1</data>
    </edge>
    <edge source="n12" target="n97">
      <data key="e_incl.perc">1</data>
    </edge>
    <edge source="n13" target="n58">
      <data key="e_incl.perc">1</data>
    </edge>
    <edge source="n14" target="n15">
      <data key="e_incl.perc">1</data>
    </edge>
    <edge source="n15" target="n103">
      <data key="e_incl.perc">1</data>
    </edge>
    <edge source="n16" target="n71">
      <data key="e_incl.perc">1</data>
    </edge>
    <edge source="n17" target="n27">
      <data key="e_incl.perc">1</data>
    </edge>
    <edge source="n18" target="n110">
      <data key="e_incl.perc">1</data>
    </edge>
    <edge source="n19" target="n44">
      <data key="e_incl.perc">1</data>
    </edge>
    <edge source="n7" target="n36">
      <data key="e_incl.perc">1</data>
    </edge>
    <edge source="n16" target="n56">
      <data key="e_incl.perc">1</data>
    </edge>
    <edge source="n20" target="n48">
      <data key="e_incl.perc">1</data>
    </edge>
    <edge source="n12" target="n60">
      <data key="e_incl.perc">1</data>
    </edge>
    <edge source="n19" target="n31">
      <data key="e_incl.perc">1</data>
    </edge>
    <edge source="n21" target="n41">
      <data key="e_incl.perc">1</data>
    </edge>
    <edge source="n22" target="n70">
      <data key="e_incl.perc">1</data>
    </edge>
    <edge source="n20" target="n43">
      <data key="e_incl.perc">1</data>
    </edge>
    <edge source="n22" target="n23">
      <data key="e_incl.perc">1</data>
    </edge>
    <edge source="n23" target="n122">
      <data key="e_incl.perc">1</data>
    </edge>
    <edge source="n22" target="n24">
      <data key="e_incl.perc">1</data>
    </edge>
    <edge source="n19" target="n26">
      <data key="e_incl.perc">1</data>
    </edge>
    <edge source="n1" target="n16">
      <data key="e_incl.perc">1</data>
    </edge>
    <edge source="n25" target="n59">
      <data key="e_incl.perc">1</data>
    </edge>
    <edge source="n19" target="n49">
      <data key="e_incl.perc">1</data>
    </edge>
    <edge source="n26" target="n49">
      <data key="e_incl.perc">1</data>
    </edge>
    <edge source="n16" target="n35">
      <data key="e_incl.perc">1</data>
    </edge>
    <edge source="n23" target="n27">
      <data key="e_incl.perc">1</data>
    </edge>
    <edge source="n20" target="n54">
      <data key="e_incl.perc">1</data>
    </edge>
    <edge source="n28" target="n84">
      <data key="e_incl.perc">1</data>
    </edge>
    <edge source="n6" target="n20">
      <data key="e_incl.perc">1</data>
    </edge>
    <edge source="n11" target="n16">
      <data key="e_incl.perc">1</data>
    </edge>
    <edge source="n16" target="n39">
      <data key="e_incl.perc">1</data>
    </edge>
    <edge source="n29" target="n51">
      <data key="e_incl.perc">1</data>
    </edge>
    <edge source="n6" target="n32">
      <data key="e_incl.perc">1</data>
    </edge>
    <edge source="n30" target="n87">
      <data key="e_incl.perc">1</data>
    </edge>
    <edge source="n31" target="n44">
      <data key="e_incl.perc">1</data>
    </edge>
    <edge source="n16" target="n61">
      <data key="e_incl.perc">1</data>
    </edge>
    <edge source="n24" target="n84">
      <data key="e_incl.perc">1</data>
    </edge>
    <edge source="n14" target="n103">
      <data key="e_incl.perc">1</data>
    </edge>
    <edge source="n32" target="n48">
      <data key="e_incl.perc">1</data>
    </edge>
    <edge source="n33" target="n51">
      <data key="e_incl.perc">1</data>
    </edge>
    <edge source="n23" target="n34">
      <data key="e_incl.perc">1</data>
    </edge>
    <edge source="n16" target="n21">
      <data key="e_incl.perc">1</data>
    </edge>
    <edge source="n28" target="n70">
      <data key="e_incl.perc">1</data>
    </edge>
    <edge source="n5" target="n7">
      <data key="e_incl.perc">1</data>
    </edge>
    <edge source="n4" target="n20">
      <data key="e_incl.perc">1</data>
    </edge>
    <edge source="n35" target="n80">
      <data key="e_incl.perc">1</data>
    </edge>
    <edge source="n36" target="n42">
      <data key="e_incl.perc">1</data>
    </edge>
    <edge source="n3" target="n48">
      <data key="e_incl.perc">1</data>
    </edge>
    <edge source="n23" target="n28">
      <data key="e_incl.perc">1</data>
    </edge>
    <edge source="n19" target="n77">
      <data key="e_incl.perc">1</data>
    </edge>
    <edge source="n8" target="n30">
      <data key="e_incl.perc">1</data>
    </edge>
    <edge source="n26" target="n77">
      <data key="e_incl.perc">1</data>
    </edge>
    <edge source="n20" target="n58">
      <data key="e_incl.perc">1</data>
    </edge>
    <edge source="n37" target="n129">
      <data key="e_incl.perc">1</data>
    </edge>
    <edge source="n38" target="n68">
      <data key="e_incl.perc">1</data>
    </edge>
    <edge source="n22" target="n56">
      <data key="e_incl.perc">1</data>
    </edge>
    <edge source="n14" target="n144">
      <data key="e_incl.perc">1</data>
    </edge>
    <edge source="n2" target="n18">
      <data key="e_incl.perc">1</data>
    </edge>
    <edge source="n5" target="n144">
      <data key="e_incl.perc">1</data>
    </edge>
    <edge source="n9" target="n87">
      <data key="e_incl.perc">1</data>
    </edge>
    <edge source="n39" target="n56">
      <data key="e_incl.perc">1</data>
    </edge>
    <edge source="n8" target="n9">
      <data key="e_incl.perc">1</data>
    </edge>
    <edge source="n16" target="n110">
      <data key="e_incl.perc">1</data>
    </edge>
    <edge source="n40" target="n48">
      <data key="e_incl.perc">1</data>
    </edge>
    <edge source="n22" target="n57">
      <data key="e_incl.perc">1</data>
    </edge>
    <edge source="n41" target="n144">
      <data key="e_incl.perc">1</data>
    </edge>
    <edge source="n8" target="n41">
      <data key="e_incl.perc">1</data>
    </edge>
    <edge source="n42" target="n144">
      <data key="e_incl.perc">1</data>
    </edge>
    <edge source="n36" target="n144">
      <data key="e_incl.perc">1</data>
    </edge>
    <edge source="n3" target="n6">
      <data key="e_incl.perc">1</data>
    </edge>
    <edge source="n23" target="n24">
      <data key="e_incl.perc">1</data>
    </edge>
    <edge source="n5" target="n9">
      <data key="e_incl.perc">1</data>
    </edge>
    <edge source="n1" target="n56">
      <data key="e_incl.perc">1</data>
    </edge>
    <edge source="n43" target="n48">
      <data key="e_incl.perc">1</data>
    </edge>
    <edge source="n44" target="n77">
      <data key="e_incl.perc">1</data>
    </edge>
    <edge source="n11" target="n41">
      <data key="e_incl.perc">1</data>
    </edge>
    <edge source="n32" target="n144">
      <data key="e_incl.perc">1</data>
    </edge>
    <edge source="n23" target="n84">
      <data key="e_incl.perc">1</data>
    </edge>
    <edge source="n4" target="n144">
      <data key="e_incl.perc">1</data>
    </edge>
    <edge source="n31" target="n49">
      <data key="e_incl.perc">1</data>
    </edge>
    <edge source="n45" target="n105">
      <data key="e_incl.perc">1</data>
    </edge>
    <edge source="n20" target="n103">
      <data key="e_incl.perc">1</data>
    </edge>
    <edge source="n3" target="n14">
      <data key="e_incl.perc">1</data>
    </edge>
    <edge source="n4" target="n6">
      <data key="e_incl.perc">1</data>
    </edge>
    <edge source="n3" target="n42">
      <data key="e_incl.perc">1</data>
    </edge>
    <edge source="n15" target="n144">
      <data key="e_incl.perc">1</data>
    </edge>
    <edge source="n3" target="n41">
      <data key="e_incl.perc">1</data>
    </edge>
    <edge source="n3" target="n15">
      <data key="e_incl.perc">1</data>
    </edge>
    <edge source="n7" target="n144">
      <data key="e_incl.perc">1</data>
    </edge>
    <edge source="n3" target="n32">
      <data key="e_incl.perc">1</data>
    </edge>
    <edge source="n36" target="n41">
      <data key="e_incl.perc">1</data>
    </edge>
    <edge source="n13" target="n68">
      <data key="e_incl.perc">1</data>
    </edge>
    <edge source="n5" target="n41">
      <data key="e_incl.perc">1</data>
    </edge>
    <edge source="n5" target="n42">
      <data key="e_incl.perc">1</data>
    </edge>
    <edge source="n9" target="n36">
      <data key="e_incl.perc">1</data>
    </edge>
    <edge source="n23" target="n46">
      <data key="e_incl.perc">1</data>
    </edge>
    <edge source="n14" target="n32">
      <data key="e_incl.perc">1</data>
    </edge>
    <edge source="n6" target="n144">
      <data key="e_incl.perc">1</data>
    </edge>
    <edge source="n4" target="n48">
      <data key="e_incl.perc">1</data>
    </edge>
    <edge source="n6" target="n43">
      <data key="e_incl.perc">1</data>
    </edge>
    <edge source="n6" target="n7">
      <data key="e_incl.perc">1</data>
    </edge>
    <edge source="n3" target="n20">
      <data key="e_incl.perc">1</data>
    </edge>
    <edge source="n37" target="n47">
      <data key="e_incl.perc">1</data>
    </edge>
    <edge source="n48" target="n144">
      <data key="e_incl.perc">1</data>
    </edge>
    <edge source="n15" target="n48">
      <data key="e_incl.perc">1</data>
    </edge>
    <edge source="n16" target="n47">
      <data key="e_incl.perc">1</data>
    </edge>
    <edge source="n6" target="n58">
      <data key="e_incl.perc">1</data>
    </edge>
    <edge source="n6" target="n15">
      <data key="e_incl.perc">1</data>
    </edge>
    <edge source="n32" target="n36">
      <data key="e_incl.perc">1</data>
    </edge>
    <edge source="n26" target="n31">
      <data key="e_incl.perc">1</data>
    </edge>
    <edge source="n3" target="n4">
      <data key="e_incl.perc">1</data>
    </edge>
    <edge source="n42" target="n48">
      <data key="e_incl.perc">1</data>
    </edge>
    <edge source="n20" target="n32">
      <data key="e_incl.perc">1</data>
    </edge>
    <edge source="n5" target="n32">
      <data key="e_incl.perc">1</data>
    </edge>
    <edge source="n6" target="n42">
      <data key="e_incl.perc">1</data>
    </edge>
    <edge source="n4" target="n5">
      <data key="e_incl.perc">1</data>
    </edge>
    <edge source="n4" target="n14">
      <data key="e_incl.perc">1</data>
    </edge>
    <edge source="n44" target="n49">
      <data key="e_incl.perc">1</data>
    </edge>
    <edge source="n19" target="n142">
      <data key="e_incl.perc">1</data>
    </edge>
    <edge source="n7" target="n32">
      <data key="e_incl.perc">1</data>
    </edge>
    <edge source="n9" target="n144">
      <data key="e_incl.perc">1</data>
    </edge>
    <edge source="n3" target="n7">
      <data key="e_incl.perc">1</data>
    </edge>
    <edge source="n6" target="n36">
      <data key="e_incl.perc">1</data>
    </edge>
    <edge source="n3" target="n36">
      <data key="e_incl.perc">1</data>
    </edge>
    <edge source="n15" target="n20">
      <data key="e_incl.perc">1</data>
    </edge>
    <edge source="n4" target="n36">
      <data key="e_incl.perc">1</data>
    </edge>
    <edge source="n14" target="n48">
      <data key="e_incl.perc">1</data>
    </edge>
    <edge source="n15" target="n42">
      <data key="e_incl.perc">1</data>
    </edge>
    <edge source="n6" target="n14">
      <data key="e_incl.perc">1</data>
    </edge>
    <edge source="n7" target="n48">
      <data key="e_incl.perc">1</data>
    </edge>
    <edge source="n3" target="n5">
      <data key="e_incl.perc">1</data>
    </edge>
    <edge source="n20" target="n144">
      <data key="e_incl.perc">1</data>
    </edge>
    <edge source="n50" target="n105">
      <data key="e_incl.perc">1</data>
    </edge>
    <edge source="n8" target="n144">
      <data key="e_incl.perc">1</data>
    </edge>
    <edge source="n4" target="n7">
      <data key="e_incl.perc">1</data>
    </edge>
    <edge source="n29" target="n33">
      <data key="e_incl.perc">0.98</data>
    </edge>
    <edge source="n51" target="n125">
      <data key="e_incl.perc">0.98</data>
    </edge>
    <edge source="n52" target="n81">
      <data key="e_incl.perc">0.98</data>
    </edge>
    <edge source="n20" target="n40">
      <data key="e_incl.perc">0.98</data>
    </edge>
    <edge source="n41" target="n53">
      <data key="e_incl.perc">0.98</data>
    </edge>
    <edge source="n54" target="n56">
      <data key="e_incl.perc">0.98</data>
    </edge>
    <edge source="n6" target="n40">
      <data key="e_incl.perc">0.98</data>
    </edge>
    <edge source="n16" target="n53">
      <data key="e_incl.perc">0.98</data>
    </edge>
    <edge source="n41" target="n55">
      <data key="e_incl.perc">0.98</data>
    </edge>
    <edge source="n26" target="n44">
      <data key="e_incl.perc">0.98</data>
    </edge>
    <edge source="n19" target="n112">
      <data key="e_incl.perc">0.98</data>
    </edge>
    <edge source="n46" target="n56">
      <data key="e_incl.perc">0.98</data>
    </edge>
    <edge source="n35" target="n64">
      <data key="e_incl.perc">0.98</data>
    </edge>
    <edge source="n16" target="n54">
      <data key="e_incl.perc">0.98</data>
    </edge>
    <edge source="n56" target="n57">
      <data key="e_incl.perc">0.98</data>
    </edge>
    <edge source="n48" target="n58">
      <data key="e_incl.perc">0.98</data>
    </edge>
    <edge source="n24" target="n70">
      <data key="e_incl.perc">0.98</data>
    </edge>
    <edge source="n11" target="n53">
      <data key="e_incl.perc">0.98</data>
    </edge>
    <edge source="n5" target="n30">
      <data key="e_incl.perc">0.98</data>
    </edge>
    <edge source="n31" target="n77">
      <data key="e_incl.perc">0.98</data>
    </edge>
    <edge source="n12" target="n16">
      <data key="e_incl.perc">0.98</data>
    </edge>
    <edge source="n1" target="n54">
      <data key="e_incl.perc">0.98</data>
    </edge>
    <edge source="n4" target="n103">
      <data key="e_incl.perc">0.98</data>
    </edge>
    <edge source="n22" target="n54">
      <data key="e_incl.perc">0.98</data>
    </edge>
    <edge source="n38" target="n129">
      <data key="e_incl.perc">0.98</data>
    </edge>
    <edge source="n32" target="n42">
      <data key="e_incl.perc">0.98</data>
    </edge>
    <edge source="n14" target="n42">
      <data key="e_incl.perc">0.98</data>
    </edge>
    <edge source="n15" target="n32">
      <data key="e_incl.perc">0.98</data>
    </edge>
    <edge source="n20" target="n23">
      <data key="e_incl.perc">0.98</data>
    </edge>
    <edge source="n36" target="n48">
      <data key="e_incl.perc">0.98</data>
    </edge>
    <edge source="n46" target="n124">
      <data key="e_incl.perc">0.96</data>
    </edge>
    <edge source="n13" target="n38">
      <data key="e_incl.perc">0.96</data>
    </edge>
    <edge source="n26" target="n142">
      <data key="e_incl.perc">0.96</data>
    </edge>
    <edge source="n8" target="n53">
      <data key="e_incl.perc">0.96</data>
    </edge>
    <edge source="n59" target="n119">
      <data key="e_incl.perc">0.96</data>
    </edge>
    <edge source="n12" target="n140">
      <data key="e_incl.perc">0.96</data>
    </edge>
    <edge source="n22" target="n84">
      <data key="e_incl.perc">0.96</data>
    </edge>
    <edge source="n5" target="n8">
      <data key="e_incl.perc">0.96</data>
    </edge>
    <edge source="n60" target="n97">
      <data key="e_incl.perc">0.96</data>
    </edge>
    <edge source="n17" target="n23">
      <data key="e_incl.perc">0.96</data>
    </edge>
    <edge source="n39" target="n61">
      <data key="e_incl.perc">0.96</data>
    </edge>
    <edge source="n6" target="n54">
      <data key="e_incl.perc">0.96</data>
    </edge>
    <edge source="n21" target="n53">
      <data key="e_incl.perc">0.96</data>
    </edge>
    <edge source="n3" target="n30">
      <data key="e_incl.perc">0.96</data>
    </edge>
    <edge source="n9" target="n41">
      <data key="e_incl.perc">0.96</data>
    </edge>
    <edge source="n7" target="n15">
      <data key="e_incl.perc">0.96</data>
    </edge>
    <edge source="n48" target="n54">
      <data key="e_incl.perc">0.96</data>
    </edge>
    <edge source="n5" target="n6">
      <data key="e_incl.perc">0.96</data>
    </edge>
    <edge source="n7" target="n14">
      <data key="e_incl.perc">0.96</data>
    </edge>
    <edge source="n7" target="n9">
      <data key="e_incl.perc">0.96</data>
    </edge>
    <edge source="n14" target="n36">
      <data key="e_incl.perc">0.96</data>
    </edge>
    <edge source="n5" target="n14">
      <data key="e_incl.perc">0.96</data>
    </edge>
    <edge source="n16" target="n84">
      <data key="e_incl.perc">0.96</data>
    </edge>
    <edge source="n49" target="n77">
      <data key="e_incl.perc">0.94</data>
    </edge>
    <edge source="n0" target="n16">
      <data key="e_incl.perc">0.94</data>
    </edge>
    <edge source="n16" target="n76">
      <data key="e_incl.perc">0.94</data>
    </edge>
    <edge source="n38" target="n58">
      <data key="e_incl.perc">0.94</data>
    </edge>
    <edge source="n13" target="n20">
      <data key="e_incl.perc">0.94</data>
    </edge>
    <edge source="n1" target="n11">
      <data key="e_incl.perc">0.94</data>
    </edge>
    <edge source="n26" target="n112">
      <data key="e_incl.perc">0.94</data>
    </edge>
    <edge source="n30" target="n36">
      <data key="e_incl.perc">0.94</data>
    </edge>
    <edge source="n8" target="n36">
      <data key="e_incl.perc">0.94</data>
    </edge>
    <edge source="n7" target="n41">
      <data key="e_incl.perc">0.94</data>
    </edge>
    <edge source="n3" target="n67">
      <data key="e_incl.perc">0.94</data>
    </edge>
    <edge source="n35" target="n39">
      <data key="e_incl.perc">0.94</data>
    </edge>
    <edge source="n44" target="n142">
      <data key="e_incl.perc">0.94</data>
    </edge>
    <edge source="n10" target="n16">
      <data key="e_incl.perc">0.94</data>
    </edge>
    <edge source="n23" target="n48">
      <data key="e_incl.perc">0.94</data>
    </edge>
    <edge source="n62" target="n136">
      <data key="e_incl.perc">0.92</data>
    </edge>
    <edge source="n16" target="n43">
      <data key="e_incl.perc">0.92</data>
    </edge>
    <edge source="n27" target="n34">
      <data key="e_incl.perc">0.92</data>
    </edge>
    <edge source="n21" target="n110">
      <data key="e_incl.perc">0.92</data>
    </edge>
    <edge source="n30" target="n144">
      <data key="e_incl.perc">0.92</data>
    </edge>
    <edge source="n63" target="n122">
      <data key="e_incl.perc">0.92</data>
    </edge>
    <edge source="n43" target="n57">
      <data key="e_incl.perc">0.92</data>
    </edge>
    <edge source="n64" target="n98">
      <data key="e_incl.perc">0.92</data>
    </edge>
    <edge source="n58" target="n65">
      <data key="e_incl.perc">0.92</data>
    </edge>
    <edge source="n5" target="n87">
      <data key="e_incl.perc">0.92</data>
    </edge>
    <edge source="n6" target="n23">
      <data key="e_incl.perc">0.92</data>
    </edge>
    <edge source="n16" target="n94">
      <data key="e_incl.perc">0.9</data>
    </edge>
    <edge source="n66" target="n115">
      <data key="e_incl.perc">0.9</data>
    </edge>
    <edge source="n59" target="n113">
      <data key="e_incl.perc">0.9</data>
    </edge>
    <edge source="n46" target="n67">
      <data key="e_incl.perc">0.9</data>
    </edge>
    <edge source="n20" target="n34">
      <data key="e_incl.perc">0.9</data>
    </edge>
    <edge source="n35" target="n79">
      <data key="e_incl.perc">0.9</data>
    </edge>
    <edge source="n11" target="n110">
      <data key="e_incl.perc">0.9</data>
    </edge>
    <edge source="n65" target="n79">
      <data key="e_incl.perc">0.9</data>
    </edge>
    <edge source="n64" target="n79">
      <data key="e_incl.perc">0.9</data>
    </edge>
    <edge source="n68" target="n73">
      <data key="e_incl.perc">0.9</data>
    </edge>
    <edge source="n34" target="n122">
      <data key="e_incl.perc">0.88</data>
    </edge>
    <edge source="n24" target="n39">
      <data key="e_incl.perc">0.88</data>
    </edge>
    <edge source="n44" target="n112">
      <data key="e_incl.perc">0.88</data>
    </edge>
    <edge source="n13" target="n42">
      <data key="e_incl.perc">0.88</data>
    </edge>
    <edge source="n16" target="n69">
      <data key="e_incl.perc">0.86</data>
    </edge>
    <edge source="n70" target="n84">
      <data key="e_incl.perc">0.86</data>
    </edge>
    <edge source="n23" target="n63">
      <data key="e_incl.perc">0.86</data>
    </edge>
    <edge source="n49" target="n112">
      <data key="e_incl.perc">0.86</data>
    </edge>
    <edge source="n9" target="n42">
      <data key="e_incl.perc">0.86</data>
    </edge>
    <edge source="n64" target="n65">
      <data key="e_incl.perc">0.86</data>
    </edge>
    <edge source="n45" target="n50">
      <data key="e_incl.perc">0.86</data>
    </edge>
    <edge source="n23" target="n70">
      <data key="e_incl.perc">0.84</data>
    </edge>
    <edge source="n11" target="n39">
      <data key="e_incl.perc">0.84</data>
    </edge>
    <edge source="n0" target="n54">
      <data key="e_incl.perc">0.84</data>
    </edge>
    <edge source="n6" target="n65">
      <data key="e_incl.perc">0.84</data>
    </edge>
    <edge source="n15" target="n36">
      <data key="e_incl.perc">0.84</data>
    </edge>
    <edge source="n24" target="n56">
      <data key="e_incl.perc">0.84</data>
    </edge>
    <edge source="n13" target="n54">
      <data key="e_incl.perc">0.84</data>
    </edge>
    <edge source="n21" target="n71">
      <data key="e_incl.perc">0.82</data>
    </edge>
    <edge source="n12" target="n99">
      <data key="e_incl.perc">0.82</data>
    </edge>
    <edge source="n25" target="n113">
      <data key="e_incl.perc">0.82</data>
    </edge>
    <edge source="n21" target="n47">
      <data key="e_incl.perc">0.82</data>
    </edge>
    <edge source="n1" target="n21">
      <data key="e_incl.perc">0.82</data>
    </edge>
    <edge source="n9" target="n53">
      <data key="e_incl.perc">0.82</data>
    </edge>
    <edge source="n71" target="n72">
      <data key="e_incl.perc">0.82</data>
    </edge>
    <edge source="n5" target="n53">
      <data key="e_incl.perc">0.82</data>
    </edge>
    <edge source="n33" target="n125">
      <data key="e_incl.perc">0.8</data>
    </edge>
    <edge source="n39" target="n47">
      <data key="e_incl.perc">0.8</data>
    </edge>
    <edge source="n3" target="n58">
      <data key="e_incl.perc">0.8</data>
    </edge>
    <edge source="n56" target="n61">
      <data key="e_incl.perc">0.8</data>
    </edge>
    <edge source="n73" target="n81">
      <data key="e_incl.perc">0.8</data>
    </edge>
    <edge source="n74" target="n81">
      <data key="e_incl.perc">0.8</data>
    </edge>
    <edge source="n5" target="n48">
      <data key="e_incl.perc">0.8</data>
    </edge>
    <edge source="n4" target="n42">
      <data key="e_incl.perc">0.8</data>
    </edge>
  </graph>
</graphml>
